# Supplementary material for: Large Outbreak Caused by Methicillin Resistant Staphylococcus pseudintermedius ST71 in a Finnish Veterinary Teaching Hospital – From Outbreak Control to Outbreak Prevention
Source: PLoS One. 2014 Oct 15;9(10):e110084. doi: 10.1371/journal.pone.0110084 (PMC4198203; doi:10.1371/journal.pone.0110084)
Supplement: Table S1 — Raw data used for the risk factor analysis. (XLSX) [file pone.0110084.s001.xlsx]

## Sheet: mrsp_rawdata
PATID	SPECIES	AGE (y)	GENDER	WEIGHT	NR OF VISITS	SEVERITY	SURGERY	SURG ON CALL	SURG TYPE	SURG CLEAN	ICU	ASA	DURATION	SURG DATE	MRSPPVM	INF/COL	D SURG-MRSP	D MRSP-EPI	D ICU	D SWARD	D OWARD	AB	D AB	AP	D AP	ENR	D ENR	CEF	D CEF	OTHER AB	D OTHER AB	PPI	D PPI
1	1	10	1	31.2		2	0				0				2011-02-04	2		7	0	6	1	1	2	0		0		1	2	0		0	0
2	1	9	1	33		2	0				1				2010-12-15	0		6	2	0	5	1	40	1	40	0		0		0		1	11
3	1	10	1	39.1		3	1	0	0	1	1	2	80	2011-03-02	2011-10-21	0	12	18	2	4	13	1	210	1	210	1	19	0		0		1	16
4	1	8	0	17		1	0				0				2011-01-26	0		5	0	0	5	1	65	0		0		1	17	1	65	0	0
5	1	8	0	11.6		4	1	1	0	3	1	4	125	2011-10-21	2011-10-26	0	3	3	2	2	1	1	6	1	6	0		0		0		1	1
6	0	17	0	2.2		3	0				1				2011-05-01	0		2	2	0	1	1	1	1	1	0		0		0		1	1
7	1	14	0	7.3		2	0				0				2011-04-13	0		1	0	0	1	0	0	0		0		0		0		0	0
8	1	14	1	4.5		2	0				1				2011-07-19	0		2	2	0	1	0	0	0		0		0		0		0	0
9	1	14	0	11.8		2	0				0				2011-04-18	0		2	0	0	2	1	1	1	1	0		0		0		0	0
10	1	7	1	21	0	4	1		1	1	1			2010-12-29	2011-02-18	2	9	14	3	2	9	1	18	1	2	1	18	0		0		1	2
11	1	9	0	22.7		1	0				0				2011-05-27	0		8	0	0	8	0	0	0		0		0		0		0	0
12	1	8	0	6.2		2	0				1				2011-07-21	0		2	2	0	1	1	2	0		0		0		1	2	1	2
13	1	11	0	12.7	2	2	1	0	0	2	1	3	180	2011-03-17	2011-06-07	2	9	11	2	6	5	1	13	1	13	0		0		0		1	22
14	1	7	0			1	0				0				2011-03-22	0		2	0	0	2	0	0	0		0		0		0		0	0
15	1	7	0	43.3		3	1	0	1	1	1	2	510	2011-06-10	2011-06-20	0	9	11	5	7	3	0	0	0		0		1	1	0		1	5
16	1	8	0	34.8		2	0				1				2011-07-29	0		4	2	0	2	0	0	0		0		0		0		1	4
17	1	9	0	26.1	2	1	1	0	0	2	0	2	195	2011-02-22	2011-05-04	0	3	5	0	4	1	1	10	0		0		0		1	10	0	0
18	1	5	1	33	0	1	1	0	0	3	0			2011-04-04	2011-04-04	0	1	1	0	1	0	1	1	1	1	0		0		0		0	0
19	1	6	1	42.2	0	3	1	0	0	1	1	3	75	2011-02-01	2011-02-28	0	4	4	2	2	2	1	1	1	1	0		0		0		1	12
20	1	6	1	21		3	0				1				2011-10-11	0		3	2	2	1	0	0	0		0		0		0		1	1
21	1	6	0	4.9		2	0				1				2011-03-15	0		4	4	0	1	0	0	0		0		0		0		1	2
22	1	13	1	6.5	0	4	1	1	0	2	1	4	125	2010-10-29	2010-11-22	1	10	10	7	2	1	1	11	0		1	7	1	8	0		1	15
23	1	6	0	5.3		2	0				1				2011-02-22	0		9	2	5	5	0	0	0		0		0		0		1	1
24	1	9	1	43.5		4	0				1				2011-01-11	0		2	1	0	1	1	1	0		0		0		1	1	1	1
25	1	12	0	8.3		1	0				0				2011-02-24	0		5	0	0	5	0	0	0		0		0		0		0	0
26	1	6	0			1	0				0				2011-03-11	0		2	0	0	2	0	0	0		0		0		0		0	0
27	1	5	0	26		2	0				1				2010-12-15	0		4	4	0	1	0	0	0		0		0		0		1	4
28	1	7	1	4	1	3	1	0	1	1	1			2011-10-21	2011-10-24	0	4	5	1	2	2	1	1	0		0		1	1	0		0	0
29	1	6	0	38.8	0	1	1	0	1	1	1	2	200	2011-01-12	2011-05-25	0	14	14	2	3	11	0	0	0		0		1	1	0		0	0
30	1	4	0			1	0				0				2011-10-26	0		1	0	0	1	0	0	0		0		0		0		0	0
31	1	5	1	19.1	3	2	1	0	0	4	1	2	150	2011-08-03	2011-08-04	0	2	6	2	3	1	1	2	1	2	0		0		0		1	1
32	1	3	1	9.7		1	0				0				2011-02-14	0		3	0	0	3	0	0	0		0		0		0		0	0
33	1	5	1	17.9	0	4	1	0	1	2	1	4	130	2011-01-21	2011-01-25	2	6	6	5	2	2	1	5	1	5	1	5	0		0		1	3
34	1	4	1	10.4		2	0				0				2011-03-29	0		1	0	1	0	0	0	0		0		0		0		0	0
35	1	4	1	23.5		2	0				1				2010-11-23	1		10	7	0	4	1	16	1	16	1	1	0		0		1	16
36	0	11	1	6.1		4	0				1				2011-06-30	0		3	3	0	1	1	2	1	2	0		0		0		1	2
37	1	10	0	30		1	0				0				2011-02-22	0		3	0	0	3	0	0	0		0		0		0		0	0
38	1	9	1	33.4		1	0				0				2011-02-16	0		7	0	0	7	0	0	0		0		0		0		0	0
39	1	3	1	13.9	1	1	1	0	1	1	0	2	155	2011-03-21	2011-03-31	0	2	3	0	3	0	1	1	0		0		1	1	0		0	0
40	1	3	0	12.6		4	0				1				2011-03-15	0		3	3	0	1	0	0	0		0		0		0		1	1
41	1	3	1	14.1		1	1	0	0	1	0	2	60	2011-02-15	2011-02-23	0	2	4	0	1	3	1	1	1	1	0		0		0		0	0
42	1	4	1	12		2	0				0				2011-05-23	0		2	0	0	2	0	0	0		0		0		0		0	0
43	1	3	0	30.3		1	0				0				2011-03-07	0		3	0	0	3	0	0	0		0		0		0		0	0
44	1	4	0	3.9		1	0				0				2011-03-11	0		6	0	0	6	0	0	0		0		0		0		0	0
45	1	5	1	36.2		4	0				1				2011-06-09	0		3	1	0	2	1	1	1	1	1	2	0		1	1	1	1
46	1	8	1	34.9		1	0				0				2011-03-22	0		10	0	2	8	0	0	0		0		0		0		0	0
47	1	8	1	34.9		1	0				0				2011-03-22	0		9	0	2	7	0	0	0		0		0		0		0	0
48	1	7	0	3.1		2	0				1				2010-12-02	0		2	2	0	1	1	1	0		1	1	0		0		1	1
49	0	9	1	4.9		3	0				1				2011-02-15	0		7	3	0	5	1	31	1	31	0		0		0		1	3
50	1	2	1	33.1		1	0				0				2011-06-10	0		2	0	2	0	0	0	0		0		0		0		0	0
51	1	4	0	43		1	1	0	0	1	0	1	75	2011-01-28	2011-02-14	0	4	5	0	5	0	1	8	0		1	8	0		0		0	0
52	1	2	0	25		1	0				0				2011-03-11	0		3	0	0	3	0	0	0		0		0		0		0	0
53	0	2	1	4.1		3	0				1				2011-06-30	0		4	2	0	3	0	0	0		0		0		0		1	1
54	1	11	0	3.1		4	0				1				2011-06-30	0		1	1	0	1	0	0	0		0		0		0		1	1
55	1	2	1	26.6	3	2	1	0		2	1	2	190	2011-09-19	2011-10-19	0	4	10	6	1	5	1	23	1	23	0		0		0		1	1
56	1	3	1	12.3		1	0				0				2011-04-28	0		3	0	1	2	0	0	0		0		0		0		0	0
57	1	6	1	36.6	1	2	1	1	0	1	1	3	165	2011-05-30	2011-06-08	2	6	7	6	3	2	1	10	1	1	1	10	0		0		1	7
58	1	3	0	5.9		1	0				0				2011-02-25	0		15	0	0	15	0	0	0		0		0		0		0	0
59	1	2	1	52		1	0				0				2011-02-24	0		5	0	1	4	0	0	0		0		0		0		0	0
60	1	3	0			1	0				0				2011-04-13	0		2	0	0	2	0	0	0		0		0		0		0	0
61	1	6	0	13.1		1	0				0				2011-10-31	0		11	0	0	11	0	0	0		0		0		0		0	0
62	1	1	1	58.6		1	0				0				2011-02-11	0		5	0	0	5	1	56	1	56	0		0		0		0	0
63	1	5	0	3.7		1	0				0				2011-03-21	0		3	0	0	3	0	0	0		0		0		0		0	0
64	1	8	1	6.2		2	0				1				2011-09-15	1		18	2	14	2	1	13	0		0		1	8	1	5	0	0
65	1	5	0	16.9	3	1	1	0	0	2	0	1	120	2011-10-11	2011-11-27	0	2	5	0	2	3	1	1	1	1	0		0		0		0	0
66	1	2	1	19	0	1	1	0	0	1	0	1	130	2011-05-09	2011-05-14	0	2	2	0	1	1	1	1	1	1	0		0		0		0	0
67	1	7	1	35.1		1	1	0	0	1	0	1	50	2011-01-17	2011-03-07	0	7	12	0	3	10	1	10	1	10	0		0		0		0	0
68	1	5	1	19.1		3	0				1				2010-11-16	1		3	2	0	1	0	0	0		0		0		0		1	1
69	1	7	1	12.8	1	2	1	0	0	3	1	2	290	2010-12-14	2011-03-29	0	3	4	2	1	1	1	8	1	8	0		0		0		0	0
70	1	3	0	7.1	1	4	1	0	0	4	1	4	220	2010-10-28	2010-11-03	2	8	8	6	2	1	1	8	1	8	1	6	0		0		1	6
71	1	1	1	12.3	1	1	1	0	1	1	0	1	105	2011-02-02	2011-02-17	0	4	5	0	3	2	1	10	1	10	0		1	2	0		0	0
72	1	1	0	56.5		1	0				0				2011-03-23	0		4	0	1	3	1	30	0		0		1	30	0		0	0
73	1	6	0	36.7		4	0				1				2010-11-16	0		2	2	0	1	1	1	1	1	1	1	0		0		1	1
74	1	5	0	48.8		3	1	1	0	2	1	3	145	2011-08-03	2011-08-04	0	2	3	1	1	2	1	1	1	1	0		0		0		1	1
75	0	4	0	4.8		2	0				0				2010-12-14	0		2	0	0	2	1	0	0		0		0		1	44	0	0
76	1	8	0	12.2	0	2	1	0	0	4	1	2	265	2010-11-02	2011-01-20	2	5	5	4	3	0	1	15	1	15	0		0		0		0	0
77	1	5	1	21.9	4	2	1	0	1	1	1	2	280	2010-12-17	2011-03-02	1	5	9	2	1	7	1	14	0		1	13	1	5	0		0	0
78	1	6	0	26.1		2	0				1				2010-11-18	2		9	4	1	4	1	18	0		0		1	18	1	1	1	31
79	1	1	0	6.7		2	0				1				2011-08-04	0		3	2	0	2	1	16	0		0		0		1	16	1	2
80	1	3	0	16.4	0	1	1	0	0	2	0	1	135	2011-02-28	2011-02-28	0	1	1	0	1	0	1	1	1	1	0		0		0		0	0
81	1	4	1	30.6	0	2	0				1				2010-11-15	1		18	5	14	2	1	29	1	3	1	29	0		1	7	1	3
82	1	0	1	3.8	4	2	1	0	0	2	0	2	140	2011-03-08	2011-06-14	0	8	12	0	6	6	0	0	0		0		0		1	1	1	1
83	1	1	1	37.5	0	1	1	0	1	1	0	2	160	2010-10-21	2010-12-22	1	5	5	0	5	0	1	43	1	43	0		1	10	0		0	0
84	1	1	0	22.2	1	3	1	0	1	1	1	3	305	2010-10-29	2010-11-09	2	6	6	5	2	1	1	2	0		0		1	2	0		1	3
85	0	1	0	4.7	1	2	1	0	1	1	0	2	210	2010-11-01	2010-11-12	2	7	7	0	7	0	1	12	0		0		1	12	0		0	0
86	1	0	0	23.3	2	1	1	0	0	2	0	2	165	2010-12-09	2011-03-23	0	3	5	0	2	3	1	5	1	5	0		0		1	10	0	0
87	1	9	0	8.8		3	0				0				2011-05-20	1		5	0	0	5	1	180	1	180	0		0		0		0	0
88	1	5	0	5.3			0				1				2011-02-22	0		15	2	1	12	1	0	0		0		0		1	10	1	3
89	1	8	1	23.5	0	3	1	0	0	2	1	3	170	2010-11-15	2010-11-16	1	2	3	2	1	1	1	1	1	1	1	1	0		0		1	2
90	1	3	0	23.6		4	0				1				2010-12-27	0		10	4	0	6	1	38	1	38	1	4	0		0		1	12
91	1	1	0	6		4	0				1				2010-11-16	0		2	2	0	1	1	0	0		0		0		1	2	1	2
92	0	6	1	5.3		4	0				1				2010-11-16	0		2	2	0	1	1	2	1	2	0		0		0		1	2
93	1	5	1	49.1		3	0				1				2010-11-16	0		2	2	0	1	1	1	1	2	1	2	0		1	1	1	2
94	1	1	1	23.3		3	0				1				2010-11-16	1		2	1	0	1	0	0	0		0		0		0		1	1
95	1	8	0	23.1	0	4	1	1	0	2	1	4	230	2010-11-16	2010-11-16	1	1	2	1	0	1	1	1	1	1	1	1	0		0		1	1
96	1	1	1	58.4		1	0				0				2011-03-09	0		11	0	1	10	0	0	0		0		0		0		0	0
97	1	4	0	5.3	2	4	1	0	0	1	1	3	135	2011-01-26	2011-01-26	0	1	6	5	1	2	1	70	1	70	0		0		0		1	1
98	1	6	1	40.5		3	0				1				2011-04-05	0		4	3	0	2	1	3	1	3	1	3	0		0		1	3
99	0	1	1	6.6		4	0				1				2010-11-28	0		8	7	0	1	1	8	1	8	1	5	0		1	5	1	5
100	1	0	1	28.4		1	0				0				2011-02-14	0		11	0	2	9	0	0	0		0		0		0		0	0
101	1	2	0	9.8		4	0				1				2010-11-29	0		3	3	0	1	1	3	1	2	0		0		1	2	1	3
102	1	8	1	26.5		4	0				1				2010-12-01	0		4	4	0	1	1	1	1	3	0		0		1	1	1	1
103	1	3	0	2.5		4	0				1				2010-11-29	0		2	2	0	1	1	2	0		0		0		1	2	1	2
104	1	3	0	15.5		4	0				1				2010-11-29	0		2	2	0	1	1	1	1	1	1	1	1	0	0		1	1
105	1	5	0	19.2	0	2	1	0	0	1	1			2010-11-30	2010-12-20	0	11	12	5	8	1	1	12	1	12	1	4	0		0		1	4
106	1	8	0	38.2		4	0				1				2010-12-02	0		3	3	0	1	1	3	1	3	1	2	0		0		1	1
107	1	8	0	32.3		4	0				1				2010-12-02	0		2	2	0	1	1	2	1	2	1	1	0		0		1	1
108	1	0	0	12		2	0				1				2010-12-02	0		2	1	0	1	0	0	0		0		0		0		1	2
109	1	3	0	15.4		3	0				1				2010-12-02	0		2	1	0	1	0	0	0		0		0		0		1	1
110	1	0	0	4.8		2	0				1				2010-12-02	0		2	1	0	1	0	0	0		0		0		0		1	1
111	1	7	0	23.8		3	0				1				2011-02-15	0		21	3	0	18	1	10	1	10	0		0		0		1	2
112	1	0	1	25.3	0	3	1	0	0	2	1	2	165	2010-12-06	2010-12-13	1	8	9	9	2	1	1	6	1	5	1	4	1	3	1	4	1	7
113	0	9	1	4.4	0	4	1	0	0		1	4	130	2010-12-09	2010-12-15	0	7	8	8	1	1	1	8	1	8	0		0		0		1	6
114	0	3	0	4.1		3	0				1				2010-12-15	0		3	3	0	1	0	0	0		0		0		0		0	0
115	1	5	1	2.6		1	0				0				2010-12-13	0		1	0	0	1	0	0	0		0		0		0		0	0
116	1	1	1	33	0	1	1	0	1	1	1	2	330	2010-12-20	2011-03-10	0	13	13	2	8	4	1	2	0		0		1	2	0		1	1
117	1	0	1	15		1	1	0	1	1	0	2	180	2011-01-17	2011-02-15	0	5	10	0	9	1	0	0	0		0		0		0		0	0
118	1	2	1	3	0	3	1	0	0	2	1	4	96	2011-12-26	2011-01-04	0	4	5	5	1	1	1	4	1	4	1	2	0		1	2	1	4
119	1	3	0	19.1	1	3	1	0	0	2	1	3	115	2011-10-16	2011-10-20	0	3	5	3	1	3	1	2	1	2	0		0		0		1	6
120	1	1	0	6.6	0	4	1	0	1	1	1	4	180	2010-12-30	2011-01-03	1	5	7	6	1	1	1	3	0		0		1	3	0		1	5
121	1	4	0	17.2		2	0				1				2011-01-11	0		5	2	1	2	1	12	1	12	0		0		1	7	1	10
122	1	1	1	32.3		3	0				1				2011-01-10	0		3	1	0	2	1	9	1	9	1	9	0		0		1	1
123	1	1	1	33.5		4	0				1				2011-01-11	0		2	1	0	2	0	0	0		0		0		0		0	0
124	1	2	1	24	0	1	1	1	0		0	1	55	2011-01-02	2011-01-13	0	8	8	0	6	2	1	10	1	10	0		0		0		0	0
125	1	5	0	27	3	2	1	0	0	2	0	2	220	2011-10-04	2011-10-12	2	2	5	0	1	4	1	8	0		0		0		1	8	0	0
126	1	5	0	25.5		3	0				1				2011-01-11	0		5	5	0	1	0	0	0		0		0		0		1	3
127	0	1	1	2.9		3	0				1				2011-01-11	0		5	4	0	1	1	4	1	4	1	4	0		0		1	1
128	0	2	1	7.5		3	0				1				2011-01-11	0		5	5	0	1	1	3	1	3	1	1	0		0		1	2
129	1	0	0	27.3		2	0				1				2011-01-11	0		2	2	0	1	0	0	0		0		0		0		1	1
130	1	3	0	26.8		2	0				1				2011-01-11	0		2	1	0	1	0	0	0		0		0		0		0	0
131	0	15	0	4.2		3	0				1				2011-01-11	0		2	1	0	1	1	1	1	1	0		0		0		1	1
132	1	0	1			1	0				0				2011-03-21	0		5	0	0	5	0	0	0		0		0		0		0	0
133	1	3	1	55		1	1	0	0	1	0	1	90	2011-02-02	2011-02-15	0	3	4	0	2	2	1	15	0		1	15	0		0		0	0
134	1	1	0	5.6	0	4	1	0	1	1	1	3	285	2011-01-17	2011-01-17	1	1	5	4	2	1	1	3	0		0		1	3	1	1	1	2
135	1	10	0	12		4	0				1				2011-01-26	0		5	5	0	2	1	4	1	4	0		0		0		1	3
136	1	4	0	59.1		4	1	1	0	1	1			2011-01-22	2011-01-26	0	5	5	5	0	1	0	0	0		0		0		0		1	3
137	1	6	0	22.8		3	0				1				2011-01-26	1		3	3	0	1	1	3	1	3	1	2	0		0		1	2
138	1	5	0	16.3		1	1	0	0		0	1	100	2011-01-25	2011-01-25	0	1	1	0	1	0	1	1	1	1	0		0		0		0	0
139	1	2	0	24.8		2	1	0	0		1	2	355	2011-01-27	2011-01-28	0	2	3	2	1	1	1	2	1	1	0		0		1	2	0	0
140	1	3	0	6.1	0	4	1	1	0	1	1			2011-01-25	2011-01-26	0	2	2	1	0	1	1	1	1	1	1	1	0		0		1	1
141	1	5	0			1	0				0				2011-02-16	0		3	0	0	3	0	0	0		0		0		0		0	0
142	1	4	0	20.6		1	0				0				2011-02-14	0		5	0	1	4	0	0	0		0		0		0		0	0
143	1	2	1	8.9	2	2	1	0	0	1	1	3	195	2011-03-15	2011-03-15	0	1	4	2	2	1	1	43	1	43	0		0		0		0	0
144	1	8	0	33.9	1	1	1	0	0	1	0	2	145	2011-02-10	2011-02-22	0	2	3	0	3	0	1	1	1	1	0		0		0		0	0
145	1	2	1			1	0				0				2011-03-22	0		7	0	0	7	0	0	0		0		0		0		0	0
146	1	6	1	9.5	0	4	1	0	1	3	1	3	155	2011-02-02	2011-02-14	2	9	8	4	3	3	1	13	1	13	1	2	0		0		1	3
147	1	4	1	23		1	1	0	0	1	0	1	60	2011-02-02	2011-02-07	0	2	2	0	2	0	0	0	0		0		0		0		0	0
148	1	0	0	6.6	1	2	1	0	1	1	0			2011-02-04	2011-02-18	0	3	4	5	5	0	0	0	0		0		0		0		0	0
149	1	0	1			1	0				0				2011-02-14	0		2	0	0	2	0	0	0		0		0		0		0	0
150	1	1	1	4.2		1	1	0	0	2	0	2	80	2011-02-11	2011-02-11	0	1	2	0	1	2	1	1	0		0		0		1	1	0	0
151	1	0	0			3	0				1				2011-02-11	0		2	2	0	1	1	2	1	2	0		0		0		1	2
152	1	9	0	38		2	0				1				2011-02-11	0		2	2	0	1	1	1	1	1	0		0		0		0	0
153	0	3	1	6		4	0				1				2011-02-22	0		5	3	0	3	1	3	1	3	1	3	0		0		0	0
154	1	1	0	7.3	1	2	1	0	0	1	1	3	150	2011-10-06	2011-10-07	1	2	4	3	2	0	1	1	1	1	0		0		0		0	0
155	1	3	1	17.5		3	0				1				2011-02-14	0		4	4	0	1	1	4	0		0		0		1	4	1	4
156	1	7	1	65.2		2	0				1				2011-02-14	0		4	4	0	1	1	4	0		0		0		1	4	1	3
157	1	3	0	9		1	0				0				2011-02-17	0		1	0	0	1	0	0	0		0		0		0		0	0
158	1	15	1	8		1	0				0				2011-02-23	0		2	0	0	2	0	0	0		0		0		0		0	0
159	1	6	0	16.7		4	0				1				2011-02-21	0		4	4	0	1	0	0	0		0		0		0		1	2
160	1	3	0	7.9		3	0				1				2011-03-08	0		9	5	0	5	0	0	0		0		0		0		1	5
161	1	1	1	27.2		3	1	1	0	2	1	4	105	2011-02-26	2011-02-28	0	3	3	3	1	1	1	0	0		0		0		1	3	1	2
162	1	9	0	22.6	1	1	1	0	1	1	0	2	240	2011-03-09	2011-03-25	1	4	5	0	2	3	1	1	0		0		1	1	0		0	0
163	1	3	0			1	0				0				2011-03-29	0		2	0	0	2	0	0	0		0		0		0		0	0
164	1	3	0	6.1		1	0				0				2011-04-14	0		2	0	0	2	0	0	0		0		0		0		0	0
165	1	5	0			1	0				0				2011-05-05	0		2	0	0	2	0	0	0		0		0		0		0	0
166	0	5	0	3.3		1	1	0	1	1	0	2	140	2011-03-07	2011-03-22	0	4	5	0	4	1	0	0	0		0		0		0		0	0
167	1	9	0	43.6	2	1	1	0	0	2	0	2	380	2011-04-11	2011-04-11	0	1	3	0	3	0	1	14	0		0		1	14	0		0	0
168	1	1	1	6.6		2	0				1				2011-07-20	0		10	2	0	9	1	33	1	33	1	7	0		0		0	0
169	1	6	1			1	0				0				2011-12-16	0		13	0	0	13	0	0	0		0		0		0		0	0
170	0	12	0	5.1		3	0				1				2011-03-10	0		1	1	0	1	0	0	0		0		0		0		1	1
171	1	5	1	46.1		2	0				0				2011-03-12	0		1	0	0	1	0	0	0		0		0		1	1	0	0
172	0	5	1	6.9		2	0				1				2011-03-15	0		3	3	0	1	1	1	1	1	0		0		0		1	2
173	1	7	0	14.1		3	0				1				2011-03-15	0		2	1	0	1	1	1	1	1	0		0		0		1	1
174	1	4	0	20.5		3	0				1				2011-06-01	0		3	2	0	2	1	3	1	3	1	1	0		0		1	2
175	1	3	0	28.3	0	3	1	0	0	4	1	4	180	2011-03-27	2011-03-30	1	5	4	4	2	1	1	10	1	10	1	10	0		0		1	3
176	1	3	1	17	0	4	1	0	0	1	1	4	260	2011-03-29	2011-03-30	0	2	3	3	1	1	1	3	1	3	0		0		0		1	3
177	1	10	1	32		2	0				0				2011-05-04	0		3	0	0	3	1	16	1	16	0		0		0		0	0
178	0	3	1	5.2		3	0				0				2011-04-08	0		6	0	0	6	1	6	1	6	0		0		0		1	5
179	1	10	1	12.2		4	0				1				2011-04-08	0		2	1	0	1	0	0	0		0		0		0		1	1
180	1	1	1	16.5		4	0				1				2011-04-15	0		5	4	0	2	1	4	1	4	0		0		0		1	1
181	1	0	0	26.5	0	3	1	0	1	1	1			2011-04-19	2011-12-07	0	13	16	4	7	7	1	2	0		0		1	2	0		1	4
182	1	8	1	41.6		2	0				1				2011-04-29	0		2	1	0	1	1	1	0		1	1	0		0		1	1
183	1	3	1	15	0	3	1	0	1	1	1	2	215	2011-05-03	2011-05-04	1	2	4	1	3	1	1	1	0		0		1	1	0		1	1
184	1	2	1	62.1	1	2	1	0	0	1	1	1	385	2011-08-31	2011-09-08	2	2	3	2	1	0	1	2	1	9	0		0		0		0	0
185	1	6	1	24.3		2	0				0				2011-05-05	0		1	0	0	1	0	0	0		0		0		0		0	0
186	1	10	0	5.4	1	2	1	0	0	3	1	3	125	2011-05-09	2011-05-10	0	2	2	1	1	1	1	2	1	2	0		0		0		1	1
187	1	0	0	24.5	2	1	1	0	1	1	0	2	215	2011-05-13	2011-06-10	0	6	8	0	7	1	1	1	0		0		1	1	0		0	0
188	1	9	0	13.1		1	0				0				2011-05-11	0		1	0	0	1	0	0	0		0		0		0		0	0
189	1	8	0	33.4	1	1	1	0	0	1	0	2	295	2011-06-08	2011-06-16	0	6	7	0	7	0	1	2	1	2	0		0		0		0	0
190	1	6	0	12	0	3	1	0	1	1	1	2	245	2011-05-26	2011-06-09	0	5	5	2	0	3	1	1	0		0		1	1	0		1	2
191	1	2	1	3.3		4	0				1				2011-06-09	0		7	6	0	2	1	1	0		0		0		1	1	1	5
192	1	1	0	2.7		1	0				0				2011-06-10	0		3	0	2	1	1	11	1	11	0		1	1	0		1	1
193	1	10	0	34.1		4	0				1				2011-05-31	0		2	1	0	1	0	0	0		0		0		0		1	1
194	1	7	0	16.2	1	1	1	0	1	1	0	2	150	2011-06-29	2011-10-19	0	11	12	0	10	2	1	2	0		0		1	2	0		0	0
195	1	4	1	52	0	4	1	0	1	4	1	2	195	2011-06-10	2011-09-06	2	13	17	6	12	1	1	55	1	52	0		1	11	0		1	11
196	1	6	0	12.1		4	0				1				2011-06-09	0		2	2	0	1	1	2	0		0		0		1	2	1	2
197	1	4	0	8		2	0				1				2011-06-09	0		2	2	0	1	0	0	0		0		0		0		1	1
198	0	13	0	3.4		3	0				1				2011-06-09	0		2	1	0	1	1	1	1	1	0		0		0		1	1
199	1	3	0	30.7		3	0				1				2011-06-09	0		2	1	0	1	0	0	0		0		0		0		1	1
200	1	1	0	5		2	0				0				2011-06-09	0		1	0	0	1	0	0	0		0		0		0		0	0
201	1	6	1	8.6	3	1	1	0	0	2	0	3	135	2011-09-13	2011-11-28	0	4	7	0	5	2	1	45	1	45	0		0		0		1	45
202	1	5	0	11.9	0	3	1	0	1	1	1			2011-06-16	2011-06-21	0	6	7	3	5	1	1	1	0		0		1	1	0		1	3
203	1	10	0	9.2	0	2	1	0	0	2	0	3	35	2011-06-20	2011-06-20	0	1	1	0	1	1	1	1	1	1	0		0		0		0	0
204	1	5	0	7	0	3	1	0	1	1	1	2	360	2011-06-21	2011-06-27	0	7	8	2	7	1	1	1	0		0		1	1	0		1	4
205	1	4	0	7.6		1	1	0	1	1	1	3	285	2011-06-30	2011-08-05	0	8	9	2	1	8	1	1	0		0		1	1	0		1	3
206	0	5	1	3.8	0	4	1	0	1	2	1	3	225	2011-06-28	2011-06-28	1	1	7	7	1	1	1	6	1	6	0		0		0		1	5
207	1	0	0	41	0	3	1	0	1	4	1			2011-06-27	2011-07-19	2	16	18	4	12	4	1	14	1	4	1	3	1	7	0		1	7
208	1	0	0	38.5	0	4	1	0	1	1	1	3	205	2011-06-28	2011-07-21	0	9	10	4	7	1	1	14	1	9	0		1	11	1	4	1	3
209	1	1	1	3.3		4	0				1				2011-06-30	0		3	2	0	1	1	2	1	2	0		0		0		1	2
210	1	7	1	7.1		3	0				1				2011-06-30	1		2	2	0	1	0	0	0		0		0		0		1	1
211	1	9	0	13.8		4	0				1				2011-06-30	0		2	1	0	1	1	1	1	1	1	1	0		0		1	1
212	1	9	1	35.7		2	0				0				2011-06-30	0		1	0	0	1	0	0	0		0		0		0		0	0
213	1	1	0	19		1	0				0				2011-12-28	0		8	0	0	8	0	0	0		0		0		0		0	0
214	1	1	1	8.8		3	0				1				2011-07-07	0		3	3	0	1	1	3	0		0		0		1	3	1	2
215	0	3	0	4.4	1	1	1	0	1	1	0	2	185	2011-07-06	2011-08-15	2	8	9	0	9	0	1	11	1	11	0		0		0		0	0
216	1	1	1	35.5	1	2	1	0	0	3	0	1	140	2011-07-08	2011-10-18	1	12	13	0	10	3	1	26	0		0		1	4	1	22	0	0
217	1	8	0	22.9		3	0				1				2011-07-13	0		3	2	0	1	1	2	1	2	1	2	0		0		1	2
218	1	0	1	15		3	0				1				2011-07-15	0		4	4	0	1	1	4	1	4	0		0		0		1	4
219	1	2	0	5.3	0	4	1	0	0	2	1	2	145	2011-07-13	2011-07-15	1	3	4	4	1	1	1	3	1	3	1	2	0		1	1	1	2
220	1	4	1	11.6	1	1	1	0	0	1	0	2	190	2011-08-09	2011-10-18	1	13	14	0	7	7	1	38	1	38	0		0		0		0	0
221	1	8	0	13.6	0	4	1	0	0	2	1	2	155	2011-07-18	2011-07-19	1	2	3	2	1	2	1	2	1	2	1	1	0		1	2	1	2
222	1	0	1	12.7		2	0				1				2011-07-19	0		2	1	0	1	0	0	0		0		0		0		1	1
223	1	7	1	28		2	0				1				2011-07-19	0		2	1	0	1	0	0	0		0		0		0		1	1
224	1	10	1	20.5		2	0				1				2011-07-19	0		2	1	0	1	0	0	0		0		0		0		1	1
225	1	0	1	34.3		2	0				1				2011-07-25	0		6	6	0	1	1	5	1	5	0		0		0		1	5
226	1	4	1	6.4	0	4	1	1	0	1	1			2011-07-21	2011-07-25	0	5	5	4	0	1	1	4	1	4	1	4	0		0		1	2
227	1	3	1	29.8	0	4	1	1	0	2	1	4	135	2011-07-27	2011-07-29	1	3	3	3	0	1	1	3	1	3	0		0		1	2	1	1
228	1	2	0	46.8		2	0				1				2011-08-02	0		3	3	0	1	1	3	1	3	1	2	0		0		1	2
229	1	2	1	13.4	0	3	1	1	0	1	1			2011-08-02	2011-08-04	0	3	3	2	0	1	1	3	1	3	1	1	0		0		0	0
230	1	6	1	7.1	0	4	1	0	0	2	1	4	120	2011-08-03	2011-08-04	0	2	3	3	1	1	1	1	1	1	1	1	1	2	1	1	1	1
231	1	3	1	28		3	0				1				2011-08-04	0		2	1	0	1	0	0	0		0		0		0		1	1
232	1	9	0	10.5		2	0				1				2011-08-04	0		1	1	0	1	1	1	1	1	1	1	0		0		1	1
233	1		1	63		2	0				0				2011-08-16	0		13	0	0	13	0	0	0		0		0		0		0	0
234	1	5	0	37.5	1	2	1	0	0	1	1		240	2011-08-07	2011-08-23	2	14	14	9	4	1	1	10	0		0		1	9	1	2	1	13
235	1	0	1	10.8	1	1	1	0	1	1	0	2	160	2011-08-08	2011-08-26	2	6	7	0	5	3	1	1	0		0		1	1	0		0	0
236	1	1	1	45	0	4	1	1	0	3	1	4	110	2011-08-11	2011-08-15	1	5	6	4	2	2	1	1	1	1	0		0		0		1	3
237	1	6	1	7	0	2	1	0	1	1	1	2	330	2011-08-12	2011-08-15	0	3	3	1	1	2	1	1	0		0		1	1	0		0	0
238	0	2	0	4.2	2	2	1	0	1	1	0	3	175	2011-08-26	2011-09-23	2	15	18	0	15	5	1	4	1	4	0		0		0		0	0
239	1	1	1	23.7	0	4	1	0	1	1	1			2011-08-31	2011-09-03	1	4	6	6	2	1	1	2	0		0		1	2	0		1	5
240	1	8	0	22	5	1	1	0	1	1	0	2	305	2011-09-05	2011-09-23	2	4	6	0	5	1	1	1	0		0		1	1	0		0	0
241	1	0	0	2.6		4	0				1				2011-10-17	0		4	2	0	17	1	45	1	45	1	45	0		0		1	2
242	1	9	0	32.5	2	2	1	0	0	2	1	3	180	2011-10-04	2011-10-05	1	2	4	2	1	2	1	8	1	8	0		0		0		0	0
243	1	6	0	27.5	2	2	1	0	0	2	1	3	240	2011-09-21	2011-10-13	0	9	12	4	2	8	1	2	1	2	0		0		0		1	4
244	1	6	0	20.8	0	2	1	0	1	1	0	2	145	2011-09-14	2011-10-20	0	7	8	0	8	1	1	1	0		0		1	1	0		0	0
245	1	9	0	26.4	1	1	1	0	0	2	0	2	220	2011-10-13	2011-10-16	2	3	4	0	2	2	1	1	1	1	0		0		0		0	0
246	1	1	0	7.9		2	0				1				2011-09-19	0		3	2	0	2	0	0	0		0		0		0		1	1
247	0	4	1	5.9		3	1	1	0	2	1	3	140	2011-09-18	2011-09-19	0	2	3	2	1	1	1	1	1	1	0		0		1	1	1	2
248	1	7	1	22.9		2	0				1				2011-09-19	0		2	1	0	1	0	0	0		0		0		0		1	1
249	1	2	0	11.5		4	0				1				2011-09-19	0		2	1	0	1	1	1	1	1	1	1	0		0		1	1
250	1	8	0	29.1	1	1	1	0	0	1	0	2	335	2011-10-11	2011-10-18	2	3	4	0	4	0	1	1	1	1	0		0		0		1	6
251	1	1	0	3.1		2	0				1				2011-10-10	0		4	2	1	2	1	13	1	13	0		0		0		0	0
252	1	8	1	13	0	3	1	0	1	1	1	2	380	2011-09-30	2011-10-03	1	4	4	2	1	2	1	1	0		0		1	1	0		1	1
253	1	4	0	12.1		4	0				1				2011-10-05	0		2	1	0	1	1	1	0		0		0		1	1	1	1
254	1	0	1	18.1		2	0				0				2011-10-05	0		1	0	1	1	1	1	1	1	0		0		0		0	0
255	1	7	1	9.5	0	3	1	1	0	3	1	2	85	2011-10-06	2011-10-12	2	3	3	1	2	2	1	1	1	1	0		0		0		1	1
256	1	4	0	14.5	0	3	1	0	1	1	1	2	295	2011-10-07	2011-11-29	0	15	16	2	14	1	1	1	0		0		1	1	0		0	0
257	1	8	0	30.5		4	0				1				2011-10-25	0		6	1	0	5	1	11	1	11	0		0		0		1	4
258	1	0	0	12		2	0				0				2011-10-12	0		2	0	0	2	1	2	1	2	0		0		0		0	0
259	1	6	0	7.4	0	4	1	0	0	4	1	4	90	2011-10-11	2011-10-11	0	1	1	1	1	1	1	1	1	1	1	1	0		0		0	0
260	1	6	1	53	1	1	1	0	0	1	0	2	120	2011-10-21	2011-10-25	0	2	3	0	3	0	0	0	0		0		0		0		0	0
261	0	3	1	5		2	1	0	0	2	0	3	165	2011-10-17	2011-10-25	0	2	3	0	2	2	1	1	1	1	0		0		0		1	1
262	0	6	1	5.3	0	3	1	0	0	3	1	4	155	2011-10-17	2011-10-28	1	4	4	4	2	1	1	8	1	8	0		0		0		1	2
263	1	6	1	5.5		4	0				1				2011-10-20	0		3	3	0	1	1	3	1	3	0		0		0		1	3
264	1	5	0	7.1		1	0				0				2011-10-25	0		2	0	0	2	1	5	0		0		0		1	5	0	0
265	0	2	1	3.7		2	0				0				2011-10-26	0		2	0	1	1	1	5	1	5	0		0		0		0	0
266	1	5	1	13		3	0				1				2011-10-28	0		3	2	0	2	1	2	1	2	0		0		0		1	4
267	1	10	1	26	0	4	1	0	0	2	1			2011-10-25	2011-10-26	2	2	3	2	0	2	1	2	1	2	1	2	0		1	1	1	1
268	1	3	1	10.8		2	0				0				2011-10-31	0		5	0	4	2	1	5	1	5	0		0		0		0	0

## Sheet: Key
PATID	Patient ID number, recoded for privacy
SPECIES	Patient species, 1=dog, 0=cat
AGE (y)	Patient age in years at the time of first positive MRSP sample
GENDER	Patient gender, 1=male, 0=female
WEIGHT	Patient weight in kilograms
NR OF VISITS	Number of visits to the veterinary teching hospital (VTH) prior to MRSP finding
SEVERITY	Severity of patient condition upon submission, 1=mild, 2=moderate, 3=severe, 4=critical
SURGERY	Patient has had surgical procedure at the VTH
SURG ON CALL	Surgical procedure was performed outside office hours, 1=yes, 0=no
SURG TYPE	Surgery type, 1=orthopedic, 0=soft tissue
SURG CLEAN	Cleanliness classification of surgery based on type, 1=clean, 2=clean-contaminated, 3=contaminated, 4=dirty
ICU	The patient has visited the intensive care unit (ICU) during the outbreak before MRSP being detected in the pateint
ASA	American Society of Anaesthesiologists classification
DURATION	Duration of surgical procedure form the beginning of anesthesia to end
SURG DATE	Date of surgery (first surgery if several)
MRSPPVM	Date of first positive MRSP sample taken
INF/COL	Patient MRSP classification, 0=MRSP negative, 1=colonized, 2=infected
D SURG-MRSP	Treatment days between surgery and first MRSP finding
D MRSP-EPI	Treatment days during the outbreak before the first MRSP finding
D ICU	Treatment days in the ICU during the outbreak before the first MRSP finding
D SWARD	Treatment days in the surgery ward during the outbreak before the first MRSP finding
D OWARD	Treatment days in the other wards during the outbreak before the first MRSP finding
AB	Patient has received antimicrobials during the outbreak prior to MRSP finding
D AB	Number of days patient has received antimicrobials during the outbreak prior to MRSP finding (different antimicrobials do not accumulate, max one dose per day)
AP	Patient has received aminopenicillins during the outbreak prior to MRSP finding
D AP	Number of days patient has received aminopenicillins during the outbreak prior to MRSP finding (max one dose per day)
ENR	Patient has received enrofloxacin during the outbreak prior to MRSP finding
D ENR	Number of days patient has received enrofloxacin during the outbreak prior to MRSP finding (max one dose per day)
CEF	Patient has received cephalosporins during the outbreak prior to MRSP finding
D CEF	Number of days patient has received cephalosporins during the outbreak prior to MRSP finding (max one dose per day)
OTHER AB	Patient has received other antimicrobials during the outbreak prior to MRSP finding
D OTHER AB	Number of days patient has received other antimicrobials during the outbreak prior to MRSP finding (max one dose per day)
PPI	Patient has received proton pump inhibitors during the outbreak prior to MRSP finding
D PPI	Number of days patient has received proton pump inhibitors during the outbreak prior to MRSP finding (max one dose per day)
